# Supplementary material for: Phylogeny of Amazona barbadensis and the Yellow-Headed Amazon Complex (Aves: Psittacidae): A New Look at South American Parrot Evolution
Source: PLoS One. 2014 May 13;9(5):e97228. doi: 10.1371/journal.pone.0097228 (PMC4019560; doi:10.1371/journal.pone.0097228)
Supplement: Table S1 — List of taxa, individuals and sequences included in: nd+cox+atp6+81, nd+cox2 and nd+cox+atp6+82 data sets. # - number of the species individual. Length - the length of the whole combined mitochondrial sequence. (XLSX) [file pone.0097228.s003.xlsx]

## Sheet: Arkusz1
		nd+cox+atp6+81 data set						nd+cox2 data set								nd+cox+atp6+82 data set
		TAXON (#)	ND2 (533 bp)	COX1 (513 bp)	ATP8 + ATP6 (764 bp)			TAXON (#)	ND2		COX1		LENGTH (bp)			TAXON (#)	ND2		COX1		ATP8		ATP6		LENGTH (bp)
			GenBank	GenBank	GenBank				GenBank	bp	GenBank	bp					GenBank	bp	GenBank	bp	GenBank	bp	GenBank	bp
		Amazona barbadensis	JX524615	JX524615	JX524615	JX524615		Amazona barbadensis	JX524615	1041	JX524615	622	1663			Amazona barbadensis	JX524615	1041	JX524615	622	JX524615	168	JX524615	684	2515
		Amazona aestiva aestiva (1)	AY194434	AY194367	AY194328	AY194295		Amazona aestiva aestiva (1)	AY194434	1041	AY194367	622	1663			Amazona aestiva aestiva (1)	AY194434	1041	AY194367	622	AY194328	168	AY194295	684	2515
		Amazona aestiva aestiva (2)	DQ453639	DQ453611	DQ453667	DQ453667
		Amazona aestiva aestiva (3)	DQ453636	DQ453608	DQ453664	DQ453664
		Amazona aestiva aestiva (4)	DQ453638	DQ453610	DQ453666	DQ453666
		Amazona aestiva aestiva (5)	DQ453645	DQ453617	DQ453673	DQ453673
		Amazona aestiva aestiva (6)	DQ453656	DQ453628	DQ453684	DQ453684
		Amazona aestiva aestiva (7)	DQ453647	DQ453619	DQ453675	DQ453675
		Amazona aestiva aestiva (8)	DQ453657	DQ453629	DQ453685	DQ453685
		Amazona aestiva aestiva (9)	DQ453648	DQ453620	DQ453676	DQ453676
		Amazona aestiva aestiva (10)	DQ453650	DQ453622	DQ453678	DQ453678
		Amazona aestiva aestiva (11)	DQ453646	DQ453618	DQ453674	DQ453674
		Amazona aestiva xanthopteryx (1)	DQ453652	DQ453624	DQ453680	DQ453680
		Amazona aestiva xanthopteryx (2)	DQ453643	DQ453615	DQ453671	DQ453671
		Amazona ochrocephala ochrocephala (1)	AY194435	AY194368	AY194329	AY194296
		Amazona ochrocephala ochrocephala (2)	AY194436	AY194369	AY194330	AY194297		Amazona ochrocephala ochrocephala (2)	AY194436	1041	AY194369	622	1663			Amazona ochrocephala ochrocephala (2)	AY194436	1041	AY194369	622	AY194330	168	AY194297	684	2515
		Amazona ochrocephala ochrocephala (3)	AY194460	AY194393	AY194354	AY194321		Amazona ochrocephala ochrocephala (3)	AY194460	1041	AY194393	622	1663			Amazona ochrocephala ochrocephala (3)	AY194460	1041	AY194393	622	AY194354	168	AY194321	684	2515
		Amazona ochrocephala ochrocephala (4)	DQ453659	DQ453631	DQ453687	DQ453687
		Amazona ochrocephala ochrocephala (5)	DQ453649	DQ453621	DQ453677	DQ453677
		Amazona ochrocephala ochrocephala (6)	DQ453653	DQ453625	DQ453681	DQ453681
		Amazona ochrocephala ochrocephala (7)	DQ453635	DQ453607	DQ453663	DQ453663
								Amazona ochrocephala ochrocephala (8)	HQ629717	1041	HQ629752	561	1602
		Amazona ochrocephala xantholaema (1)	AY194445	AY194378	AY194339	AY194306		Amazona ochrocephala xantholaema (1)	AY194445	1041	AY194378	622	1663			Amazona ochrocephala xantholaema (1)	AY194445	1041	AY194378	622	AY194339	168	AY194306	684	2515
		Amazona ochrocephala xantholaema (2)	DQ453651	DQ453623	DQ453679	DQ453679
		Amazona ochrocephala xantholaema (3)	DQ453654	DQ453626	DQ453682	DQ453682
		Amazona ochrocephala xantholaema (4)	DQ453640	DQ453612	DQ453668	DQ453668
		Amazona ochrocephala xantholaema (5)	DQ453655	DQ453627	DQ453683	DQ453683
		Amazona ochrocephala xantholaema (6)	DQ453632	DQ453604	DQ453660	DQ453660
		Amazona ochrocephala nattereri (1)	AY194437	AY194370	AY194331	AY194298		Amazona ochrocephala nattereri (1)	AY194437	1041	AY194370	622	1663			Amazona ochrocephala nattereri (1)	AY194437	1041	AY194370	622	AY194331	168	AY194298	684	2515
		Amazona ochrocephala nattereri (2)	AY194438	AY194371	AY194332	AY194299		Amazona ochrocephala nattereri (2)	AY194438	1041	AY194371	622	1663			Amazona ochrocephala nattereri (2)	AY194438	1041	AY194371	622	AY194332	168	AY194299	684	2515
		Amazona ochrocephala nattereri (3)	AY194439	AY194372	AY194333	AY194300		Amazona ochrocephala nattereri (3)	AY194439	1041	AY194372	622	1663			Amazona ochrocephala nattereri (3)	AY194439	1041	AY194372	622	AY194333	168	AY194300	684	2515
		Amazona ochrocephala nattereri (4)	DQ453644	DQ453616	DQ453672	DQ453672
		Amazona ochrocephala nattereri (5)	DQ453641	DQ453613	DQ453669	DQ453669
		Amazona ochrocephala nattereri (6)	DQ453658	DQ453630	DQ453686	DQ453686
		Amazona ochrocephala nattereri (7)	DQ453634	DQ453606	DQ453662	DQ453662
		Amazona ochrocephala nattereri (8)	DQ453637	DQ453609	DQ453665	DQ453665
		Amazona ochrocephala nattereri (9)	DQ453633	DQ453605	DQ453661	DQ453661
		Amazona ochrocephala nattereri (10)	DQ453642	DQ453614	DQ453670	DQ453670
		Amazona ochrocephala panamensis (1)	AY194462	AY194395	AY194356	AY194323		Amazona ochrocephala panamensis (1)	AY194462	1041	AY194395	622	1663			Amazona ochrocephala panamensis (1)	AY194462	1041	AY194395	622	AY194356	168	AY194323	684	2515
		Amazona ochrocephala panamensis (2)	AY194463	AY194396	AY194357	AY194324		Amazona ochrocephala panamensis (2)	AY194463	1041	AY194396	622	1663			Amazona ochrocephala panamensis (2)	AY194463	1041	AY194396	622	AY194357	168	AY194324	684	2515
		Amazona ochrocephala panamensis (3)	AY194464	AY194397	AY194358	AY194325
		Amazona ochrocephala panamensis (4)	AY194465	AY194398	AY194359	AY194326
		Amazona auropalliata auropalliata (1)	AY194449	AY194382	AY194343	AY194310		Amazona uropalliata auropalliata (1)	AY194449	1041	AY194382	622	1663			Amazona uropalliata auropalliata (1)	AY194449	1041	AY194382	622	AY194343	168	AY194310	684	2515
		Amazona auropalliata auropalliata (2)	AY194444	AY194377	AY194338	AY194305		Amazona uropalliata auropalliata (2)	AY194444	1041	AY194377	621	1662			Amazona uropalliata auropalliata (2)	AY194444	1041	AY194377	621	AY194338	168	AY194305	684	2514
		Amazona oratrix oratrix (1)	AY194451	AY194384	AY194345	AY194312
		Amazona oratrix oratrix (2)	AY194452	AY194385	AY194346	AY194313		Amazona oratrix oratrix (2)	AY194452	1041	AY194385	622	1663			Amazona oratrix oratrix (2)	AY194452	1041	AY194385	622	AY194346	168	AY194313	684	2515
		Amazona oratrix oratrix (3)	AY194453	AY194386	AY194347	AY194314
		Amazona oratrix oratrix (4)	AY194457	AY194390	AY194351	AY194318		Amazona oratrix oratrix (4)	AY194457	1041	AY194390	622	1663			Amazona oratrix oratrix (4)	AY194457	1041	AY194390	622	AY194351	168	AY194318	684	2515
		Amazona oratrix oratrix (5)	AY194450	AY194383	AY194344	AY194311
		Amazona oratrix oratrix (6)	AY194447	AY194380	AY194341	AY194308		Amazona oratrix oratrix (6)	AY194447	1041	AY194380	622	1663			Amazona oratrix oratrix (6)	AY194447	1041	AY194380	622	AY194341	168	AY194308	684	2515
		Amazona oratrix oratrix (7)	AY194448	AY194381	AY194342	AY194309
		Amazona oratrix belizensis (1)	AY194440	AY194373	AY194334	AY194301
		Amazona oratrix belizensis (2)	AY194441	AY194374	AY194335	AY194302		Amazona oratrix belizensis (2)	AY194441	1041	AY194374	622	1663			Amazona oratrix belizensis (2)	AY194441	1041	AY194374	622	AY194335	168	AY194302	684	2515
		Amazona oratrix belizensis (3)	AY194442	AY194375	AY194336	AY194303
		Amazona oratrix belizensis (4)	AY194443	AY194376	AY194337	AY194304		Amazona oratrix belizensis (4)	AY194443	1041	AY194376	622	1663			Amazona oratrix belizensis (4)	AY194443	1041	AY194376	622	AY194337	168	AY194304	684	2515
		Amazona tresmariae (1)	AY194454	AY194387	AY194348	AY194315
		Amazona tresmariae (2)	AY194455	AY194388	AY194349	AY194316		Amazona tresmariae (2)	AY194455	1041	AY194388	622	1663			Amazona tresmariae (2)	AY194455	1041	AY194388	622	AY194349	168	AY194316	684	2515
		Amazona tresmariae (3)	AY194456	AY194389	AY194350	AY194317
		Amazona tresmariae (4)	AY194458	AY194391	AY194352	AY194319		Amazona tresmariae (4)	AY194458	1041	AY194391	622	1663			Amazona tresmariae (4)	AY194458	1041	AY194391	622	AY194352	168	AY194319	684	2515
		Amazona tresmariae (5)	AY194459	AY194392	AY194353	AY194320		Amazona tresmariae (5)	AY194459	1041	AY194392	622	1663			Amazona tresmariae (5)	AY194459	1041	AY194392	622	AY194353	168	AY194320	684	2515
								Amazona albifrons	HQ629715	1041	AY301429 + HQ629750	599	1640
		Amazona amazonica	AY194466	AY194399	AY194360	AY194327		Amazona amazonica	AY194466	1040	AY194399	622	1662			Amazona amazonica	AY194466	1040	AY194399	622	AY194360	168	AY194327	684	2514
		Amazona autumnalis	AY194446	AY194379	AY194340	AY194307		Amazona autumnalis	AY194446	1041	AY194379	622	1663			Amazona autumnalis	AY194446	1041	AY194379	622	AY194340	168	AY194307	684	2515
		Amazona farinosa	AY194461	AY194394	AY194355	AY194322		Amazona farinosa	HQ629716	1041	AY194394	622	1663			Amazona farinosa	HQ629716	1041	AY194394	622	AY194355	168	AY194322	684	2515
								Amazona festiva	HQ270478	1041	GU826171 + AY301444	599	1640
								Amazona viridigenalis	EU327598	1041	EU621595 + AY301463	599	1640
								Alipiopsitta xanthops	AY669485	1041	AY301465 + GU826172	599	1640			Alipiopsitta xanthops	AY669485	1041	AY301465 + GU826172	599	DQ143261	102	DQ143261	684	2426
								Graydidascalus brachyurus	AY669484	1041	AY301468 + GU826191	599	1640			Graydidascalus brachyurus	AY669484	1041	AY301468 + GU826191	599	DQ143279	102	DQ143279	684	2426
								Pionus chalcopterus	HQ629735	1041	AY661232	622	1663			Pionus chalcopterus	HQ629735	1041	AY661232	622	AY660949	168	AY660916	684	2515
								Pionus menstruus	EF517639	1041	AY661226	622	1663			Pionus menstruus	EF517639	1041	AY661226	622	AY660943	168	AY660910	684	2515
								Pionopsitta pileata	AY669480	1040	AY661227	622	1662			Pionopsitta pileata	AY669480	1040	AY661227	622	AY660944	168	AY660944	684	2514
								Triclaria malachitacea	AY669486	1025	HQ629783	570	1595			Triclaria malachitacea	AY669486	1025	HQ629783	570	DQ143268	102	DQ143268	684	2381
		Cacatua moluccensis	JF414239	JF414239	JF414239	JF414239		Cacatua moluccensis	JF414239	1040	JF414239	622	1662			Cacatua moluccensis	JF414239	1040	JF414239	622	JF414239	168	JF414239	684	2514
