# Supplementary material for: Phylogeny of Amazona barbadensis and the Yellow-Headed Amazon Complex (Aves: Psittacidae): A New Look at South American Parrot Evolution
Source: PLoS One. 2014 May 13;9(5):e97228. doi: 10.1371/journal.pone.0097228 (PMC4019560; doi:10.1371/journal.pone.0097228)
Supplement: Table S3 — List of taxa, individuals and sequences included in the cytochrome oxidase data set. (XLSX) [file pone.0097228.s005.xlsx]

## Sheet: Arkusz1
		TAXON	Individual	GenBank	SOURCE OF THE SEQUENCE
		Amazona barbadensis barbadensis		JX524615	Urantowka et al. (2013)
		Amazona aestiva aestiva	(1)	AY194367	Ribas et al. (2007)
		Amazona aestiva aestiva	(2)	DQ453611	Ribas et al. (2007)
		Amazona aestiva aestiva	(3)	DQ453608	Ribas et al. (2007)
		Amazona aestiva aestiva	(4)	DQ453610	Ribas et al. (2007)
		Amazona aestiva aestiva	(5)	DQ453617	Ribas et al. (2007)
		Amazona aestiva aestiva	(6)	DQ453628	Ribas et al. (2007)
		Amazona aestiva aestiva	(7)	DQ453619	Ribas et al. (2007)
		Amazona aestiva aestiva	(8)	DQ453629	Ribas et al. (2007)
		Amazona aestiva aestiva	(9)	DQ453620	Ribas et al. (2007)
		Amazona aestiva aestiva	(10)	DQ453622	Ribas et al. (2007)
		Amazona aestiva aestiva	(11)	DQ453618	Ribas et al. (2007)
		Amazona aestiva aestiva	*	AY301424	Rusello and Amato (2004)
		Amazona aestiva xanthopteryx	(1)	DQ453624	Ribas et al. (2007)
		Amazona aestiva xanthopteryx	(2)	DQ453615	Ribas et al. (2007)
		Amazona aestiva xanthopteryx	*	AY301425	Rusello and Amato (2004)
		Amazona ochrocephala ochrocephala	(1)	AY194368	Ribas et al. (2007)
		Amazona ochrocephala ochrocephala	(2)	AY194369	Ribas et al. (2007)
		Amazona ochrocephala ochrocephala	(3)	AY194393	Ribas et al. (2007); Eberhard and Bermingham (2004)
		Amazona ochrocephala ochrocephala	(4)	DQ453631	Ribas et al. (2007)
		Amazona ochrocephala ochrocephala	(5)	DQ453621	Ribas et al. (2007)
		Amazona ochrocephala ochrocephala	(6)	DQ453625	Ribas et al. (2007)
		Amazona ochrocephala ochrocephala	(7)	DQ453607	Ribas et al. (2007)
		Amazona ochrocephala ochrocephala	(8)	HQ629752	Schirtzinger et al. (2012)
		Amazona ochrocephala ochrocephala	*	AY301451	Rusello and Amato (2004)
		Amazona ochrocephala ochrocephala	E4	AY194402	Eberhard and Bermingham (2004)
		Amazona ochrocephala ochrocephala	E5	AY194400	Eberhard and Bermingham (2004)
		Amazona ochrocephala ochrocephala	E6	AY194401	Eberhard and Bermingham (2004)
		Amazona ochrocephala xantholaema	(1)	AY194378	Ribas et al. (2007)
		Amazona ochrocephala xantholaema	(2)	DQ453623	Ribas et al. (2007)
		Amazona ochrocephala xantholaema	(3)	DQ453626	Ribas et al. (2007)
		Amazona ochrocephala xantholaema	(4)	DQ453612	Ribas et al. (2007)
		Amazona ochrocephala xantholaema	(5)	DQ453627	Ribas et al. (2007)
		Amazona ochrocephala xantholaema	(6)	DQ453604	Ribas et al. (2007)
		Amazona ochrocephala xantholaema	*	AY301453	Rusello and Amato (2004)
		Amazona ochrocephala nattereri	(1)	AY194370	Ribas et al. (2007)
		Amazona ochrocephala nattereri	(2)	AY194371	Ribas et al. (2007)
		Amazona ochrocephala nattereri	(3)	AY194372	Ribas et al. (2007)
		Amazona ochrocephala nattereri	(4)	DQ453616	Ribas et al. (2007)
		Amazona ochrocephala nattereri	(5)	DQ453613	Ribas et al. (2007)
		Amazona ochrocephala nattereri	(6)	DQ453630	Ribas et al. (2007)
		Amazona ochrocephala nattereri	(7)	DQ453606	Ribas et al. (2007)
		Amazona ochrocephala nattereri	(8)	DQ453609	Ribas et al. (2007)
		Amazona ochrocephala nattereri	(9)	DQ453605	Ribas et al. (2007)
		Amazona ochrocephala nattereri	(10)	DQ453614	Ribas et al. (2007)
		Amazona ochrocephala nattereri	*	AY301450	Rusello and Amato (2004)
		Amazona ochrocephala panamensis	(1)	AY194395	Ribas et al. (2007)
		Amazona ochrocephala panamensis	(2)	AY194396	Ribas et al. (2007)
		Amazona ochrocephala panamensis	(3)	AY194397	Ribas et al. (2007)
		Amazona ochrocephala panamensis	(4)	AY194398	Ribas et al. (2007)
		Amazona ochrocephala panamensis	*	AY301452	Rusello and Amato (2004)
		Amazona auropalliata auropalliata	(1)	AY194382	Ribas et al. (2007)
		Amazona auropalliata auropalliata	(2)	AY194377	Ribas et al. (2007)
		Amazona auropalliata auropalliata	*	AY301432	Rusello and Amato (2004)
		Amazona auropalliata parvipes	*	AY301433	Rusello and Amato (2004)
		Amazona oratrix oratrix	(1)	AY194384	Ribas et al. (2007)
		Amazona oratrix oratrix	(2)	AY194385	Ribas et al. (2007)
		Amazona oratrix oratrix	(3)	AY194386	Ribas et al. (2007)
		Amazona oratrix oratrix	(4)	AY194390	Ribas et al. (2007)
		Amazona oratrix oratrix	(5)	AY194383	Ribas et al. (2007)
		Amazona oratrix oratrix	(6)	AY194380	Ribas et al. (2007)
		Amazona oratrix oratrix	(7)	AY194381	Ribas et al. (2007)
		Amazona oratrix oratrix	*	AY301456	Rusello and Amato (2004)
		Amazona oratrix belizensis	(1)	AY194373	Ribas et al. (2007)
		Amazona oratrix belizensis	(2)	AY194374	Ribas et al. (2007)
		Amazona oratrix belizensis	(3)	AY194375	Ribas et al. (2007)
		Amazona oratrix belizensis	(4)	AY194376	Ribas et al. (2007)
		Amazona oratrix belizensis	*	AY301454	Rusello and Amato (2004)
		Amazona oratrix homdurensis	*	AY301455	Rusello and Amato (2004)
		Amazona tresmariae	(1)	AY194387	Ribas et al. (2007)
		Amazona tresmariae	(2)	AY194388	Ribas et al. (2007)
		Amazona tresmariae	(3)	AY194389	Ribas et al. (2007)
		Amazona tresmariae	(4)	AY194391	Ribas et al. (2007)
		Amazona tresmariae	(5)	AY194392	Ribas et al. (2007)
		Amazona arausiaca		AY301431	Rusello and Amato (2004)
		Amazona versicolor		AY301461	Rusello and Amato (2004)
