# Supplementary material for: Phylogeny of Amazona barbadensis and the Yellow-Headed Amazon Complex (Aves: Psittacidae): A New Look at South American Parrot Evolution
Source: PLoS One. 2014 May 13;9(5):e97228. doi: 10.1371/journal.pone.0097228 (PMC4019560; doi:10.1371/journal.pone.0097228)
Supplement: Table S6 — List of studied specimens including their voucher number, geographic location, locality code, references and institution hosted them. (XLSX) [file pone.0097228.s008.xlsx]

## Sheet: Arkusz1
			YHA complex TAXON	Figures and Tables	Institution/voucher	Locality/Locality code	Literature
			Amazona barbadensis	Figure 1-6, Figure S1, Table S1	author personal proof (photos, CITES document) as well as sequence identity with published sequences of the species	Captive	Urantowka et al., 2013
			Amazona aestiva aestiva (1)	Figure 1-3, Figure 5, Table S1	STRI/STRI-x-97*	Captive	Ribas et al., 2007 (Appendix 1); (Sequence from Eberhard and Bermingham, 2004)
			Amazona aestiva aestiva (2)	Figure 1, Figure 5, Table S1	USP/2180	Miranda, MS, Brazil / MI	Ribas et al., 2007 (Appendix 1)
			Amazona aestiva aestiva (3)	Figure 1, Figure 5, Table S1	USP/2183	Miranda, MS, Brazil / MI	Ribas et al., 2007 (Appendix 1)
			Amazona aestiva aestiva (4)	Figure 1, Figure 5, Table S1	USP/2186	Miranda, MS, Brazil / MI	Ribas et al., 2007 (Appendix 1)
			Amazona aestiva aestiva (5)	Figure 1, Figure 5, Table S1	USP/2189	Miranda, MS, Brazil / MI	Ribas et al., 2007 (Appendix 1)
			Amazona aestiva aestiva (6)	Figure 1, Figure 5, Table S1	USP/2192	Miranda, MS, Brazil / MI	Ribas et al., 2007 (Appendix 1)
			Amazona aestiva aestiva (7)	Figure 1, Figure 5, Table S1	USP/4052	Chapada Gaúcha, MG, Brazil / CG	Ribas et al., 2007 (Appendix 1)
			Amazona aestiva aestiva (8)	Figure 1, Figure 5, Table S1	USP/4053	Chapada Gaúcha, MG, Brazil / CG	Ribas et al., 2007 (Appendix 1)
			Amazona aestiva aestiva (9)	Figure 1, Figure 5, Table S1	USP/4055	Chapada Gaúcha, MG, Brazil / CG	Ribas et al., 2007 (Appendix 1)
			Amazona aestiva aestiva (10)	Figure 1, Figure 5, Table S1	USP/4056	Chapada Gaúcha, MG, Brazil / CG	Ribas et al., 2007 (Appendix 1)
			Amazona aestiva aestiva (11)	Figure 1, Figure 5, Table S1	USP/4057	Chapada Gaúcha, MG, Brazil / CG	Ribas et al., 2007 (Appendix 1)
			Amazona aestiva aestiva *	Figure 4-5, Table S2	AMCC/110722	unavaliable - species affiliation determined by H. Voren (Sample ID: HV 1)	Rusello and Amato, 2004 (Table 1)
			Amazona aestiva aestiva I	Figure 6, Table 4	UGA/BLFR78-73	Captive	Ottens-Wainright et al., 2004 (Table 2)
			Amazona aestiva aestiva II	Figure 6, Table 4	UGA/BLFR1056	Captive	Ottens-Wainright et al., 2004 (Table 2)
			Amazona aestiva xanthopteryx (1)	Figure 1, Figure 5, Table S1	USP/1319	Vila Bela da Santíssima Trindade, MT, Brazil / VB	Ribas et al., 2007 (Appendix 1)
			Amazona aestiva xanthopteryx (2)	Figure 1, Figure 5, Table S1	USP/1320	Vila Bela da Santíssima Trindade, MT, Brazil / VB	Ribas et al., 2007 (Appendix 1)
			Amazona aestiva xanthopteryx *	Figure 4-5, Table S2	AMCC/110723	unavaliable - species affiliation determined by H. Voren (Sample ID: HV 2)	Rusello and Amato, 2004 (Table 1)
			Amazona ochrocephala ochrocephala (1)	Figure 1, Figure 5-6, Table S1, Table S4	NMNH/B06867*	Rio Xingú, Altamira, PA, Brazil / AL.	Ribas et al., 2007 (Appendix 1); (Sequence from Eberhard and Bermingham, 2004)
			Amazona ochrocephala ochrocephala (2)	Figure 1-3, Figure 5, Table S1	NMNH/B07034*	Rio Xingú, Altamira, PA, Brazil / AL.	Ribas et al., 2007 (Appendix 1); (Sequence from Eberhard and Bermingham, 2004)
			Amazona ochrocephala ochrocephala (3)	Figure 1, Figure 5-6, Table S1, Table S4	STRI/STRI-x-61*	Carimaguá, Colombia / CA	Ribas et al., 2007 (Appendix 1); (Sequence from Eberhard and Bermingham, 2004)
			Amazona ochrocephala ochrocephala (4)	Figure 1, Figure 5, Table S1	USP/1556	Macapá, AP, Brazil / MA	Ribas et al., 2007 (Appendix 1)
			Amazona ochrocephala ochrocephala (5)	Figure 1, Figure 5, Table S1	USP/1563	Macapá, AP, Brazil / MA	Ribas et al., 2007 (Appendix 1)
			Amazona ochrocephala ochrocephala (6)	Figure 1, Figure 5, Table S1	USP/1565	Macapá, AP, Brazil / MA	Ribas et al., 2007 (Appendix 1)
			Amazona ochrocephala ochrocephala (7)	Figure 1, Figure 5, Table S1	USP/1572	Macapá, AP, Brazil / MA	Ribas et al., 2007 (Appendix 1)
			Amazona ochrocephala ochrocephala (8)	Figure 2, Figure 5, Table S1	NMNH/B12937	Wiwitau Mountain East Rupununi Savannah,, Guyana	Schirtzinger et al., 2012 (Supplementary data)
			Amazona ochrocephala ochrocephala *	Figure 4-5, Table S2	AMCC/110745	unavaliable - species affiliation determined by H. Voren (Sample ID: HV 24)	Rusello and Amato, 2004 (Table 1)
			Amazona ochrocephala ochrocephala E4	Figure 5, Table 3	ANSP/168178	Colombia: Depto. Meta; La Macarena	Eberhard and Bermingham, 2004 (Table 1)
			Amazona ochrocephala ochrocephala E5	Figure 5, Table 3	AMNH/177109	Venezuela: Caicara; R bank of Rio Orinoco, 290 km	Eberhard and Bermingham, 2004 (Table 1)
			Amazona ochrocephala ochrocephala E6	Figure 5, Table 3	AMNH/437237	Venezuela: Maipures; along rapids on middle of Rio	Eberhard and Bermingham, 2004 (Table 1)
			Amazona ochrocephala xantholaema (1)	Figure 1-3, Figure 5-6, Table S1, Table S4	STR/ISTRI-LP1*	Captive (Loro Parque, band NB-91-4ESY3)	Ribas et al., 2007 (Appendix 1); (Sequence from Eberhard and Bermingham, 2004)
			Amazona ochrocephala xantholaema (2)	Figure 1, Figure 5, Table S1	USP/1031	Ilha do Marajó, PA, Brazil / IM	Ribas et al., 2007 (Appendix 1)
			Amazona ochrocephala xantholaema (3)	Figure 1, Figure 5, Table S1	USP/1042	Ilha do Marajó, PA, Brazil / IM	Ribas et al., 2007 (Appendix 1)
			Amazona ochrocephala xantholaema (4)	Figure 1, Figure 5, Table S1	USP/1587	Ilha do Marajó, PA, Brazil / IM	Ribas et al., 2007 (Appendix 1)
			Amazona ochrocephala xantholaema (5)	Figure 1, Figure 5, Table S1	USP/1589	Ilha do Marajó, PA, Brazil / IM	Ribas et al., 2007 (Appendix 1)
			Amazona ochrocephala xantholaema (6)	Figure 1, Figure 5, Table S1	USP/1590	Ilha do Marajó, PA, Brazil / IM	Ribas et al., 2007 (Appendix 1)
			Amazona ochrocephala xantholaema *	Figure 4-5, Table S2	n/a	?	Rusello and Amato, 2004 (Samples sequenced at the Institute of Biological Sciences at the University of Sao Paulo, Brazil)
			Amazona ochrocephala nattereri (1)	Figure 1-3, Figure 5, Table S1	LSU/B12973*	Santa Cruz Department, Bolivia / S.C.	Ribas et al., 2007 (Appendix 1); (Sequence from Eberhard and Bermingham, 2004)
			Amazona ochrocephala nattereri (2)	Figure 1-3, Figure 5, Table S1	LSU/B-25220*	Beni, Bolivia / BE	Ribas et al., 2007 (Appendix 1); (Sequence from Eberhard and Bermingham, 2004)
			Amazona ochrocephala nattereri (3)	Figure 1-3, Figure 5, Table S1	LSU/B9409*	Pando Department, Bolivia / PA	Ribas et al., 2007 (Appendix 1); (Sequence from Eberhard and Bermingham, 2004)
			Amazona ochrocephala nattereri (4)	Figure 1, Figure 5, Table S1	USP/2068	Rio Iaco, AC, Brazil / AC	Ribas et al., 2007 (Appendix 1)
			Amazona ochrocephala nattereri (5)	Figure 1, Figure 5, Table S1	USP/2074	Rio Acre, Basiléia, AC, Brazil / AC	Ribas et al., 2007 (Appendix 1)
			Amazona ochrocephala nattereri (6)	Figure 1, Figure 5, Table S1	USP/2075	Pando Department, Bolivia / PA	Ribas et al., 2007 (Appendix 1)
			Amazona ochrocephala nattereri (7)	Figure 1, Figure 5, Table S1	USP/2076	Assis, AC, Brazil / AC	Ribas et al., 2007 (Appendix 1)
			Amazona ochrocephala nattereri (8)	Figure 1, Figure 5, Table S1	USP/2078	Rio Acre, Xapurí, AC, Brazil / AC	Ribas et al., 2007 (Appendix 1)
			Amazona ochrocephala nattereri (9)	Figure 1, Figure 5, Table S1	USP/2084	Rio Itimarí, AC, Brazil / AC	Ribas et al., 2007 (Appendix 1)
			Amazona ochrocephala nattereri (10)	Figure 1, Figure 5, Table S1	USP/2951	Jacareacanga, PA, Brazil / JA	Ribas et al., 2007 (Appendix 1)
			Amazona ochrocephala nattereri *	Figure 4-5, Table S2	n/a	?	Rusello and Amato, 2004 (Samples sequenced at the Institute of Biological Sciences at the University of Sao Paulo, Brazil)
			Amazona ochrocephala panamensis (1)	Figure 1-3, Figure 5, Table S1	STRI/STRI-x-26*	Coclé, Panama	Ribas et al., 2007 (Appendix 1); (Sequence from Eberhard and Bermingham, 2004)
			Amazona ochrocephala panamensis (2)	Figure 1-3, Figure 5, Table S1	STRI/STRI-x-27*	Chiriqui, Panama	Ribas et al., 2007 (Appendix 1); (Sequence from Eberhard and Bermingham, 2004)
			Amazona ochrocephala panamensis (3)	Figure 1, Figure 5, Table S1	STRI/STRI-x-30*	Chiriqui, Panama	Ribas et al., 2007 (Appendix 1); (Sequence from Eberhard and Bermingham, 2004)
			Amazona ochrocephala panamensis (4)	Figure 1, Figure 5, Table S1	STRI/STRI-x-34*	Chiriqui, Panama	Ribas et al., 2007 (Appendix 1); (Sequence from Eberhard and Bermingham, 2004)
			Amazona ochrocephala panamensis *	Figure 4-5, Table S2	AMCC/110746	unavaliable - species affiliation determined by H. Voren (Sample ID: HV 27)	Rusello and Amato, 2004 (Table 1)
			Amazona ochrocephala panamensis	Figure 6, Table 4	AMCC/110763	Captive	Ottens-Wainright et al., 2004 (Table 2)
			Amazona auropalliata auropalliata (1)	Figure 1-3, Figure 5, Table S1	STRI/STRI-x-56*	Chiapas, Mexico	Ribas et al., 2007 (Appendix 1); (Sequence from Eberhard and Bermingham, 2004)
			Amazona auropalliata auropalliata (2)	Figure 1-3, Figure 5, Table S1	STRI/STRI-x-98*	Guanacaste, Costa Rica	Ribas et al., 2007 (Appendix 1); (Sequence from Eberhard and Bermingham, 2004)
			Amazona auropalliata auropalliata *	Figure 4-5, Table S2	AMCC/110730	Costa Rica	Rusello and Amato, 2004 (Table 1)
			Amazona auropalliata auropalliata	Figure 6, Table 4	NMSU 93-39	Costa Rica	Wenner et al., 2012 (Supplementary material)
			Amazona auropalliata parvipes *	Figure 4-5, Table S2	AMCC/110731	unavaliable - species affiliation determined by H. Voren (Sample ID: HV 13)	Rusello and Amato, 2004 (Table 1)
			Amazona oratrix oratrix (1)	Figure 1, Figure 5, Table S1	STRI/STRI-x-44*	Tamaulipas, Los Colorados, Mexico	Ribas et al., 2007 (Appendix 1); (Sequence from Eberhard and Bermingham, 2004)
			Amazona oratrix oratrix (2)	Figure 1-3, Figure 5, Table S1	STRI/STRI-x-45*	Tamaulipas, Los Colorados, Mexico	Ribas et al., 2007 (Appendix 1); (Sequence from Eberhard and Bermingham, 2004)
			Amazona oratrix oratrix (3)	Figure 1, Figure 5, Table S1	STRI/STRI-x-46*	Tamaulipas, Los Colorados, Mexico	Ribas et al., 2007 (Appendix 1); (Sequence from Eberhard and Bermingham, 2004)
			Amazona oratrix oratrix (4)	Figure 1-3, Figure 5, Table S1	STRI/STRI-x-47*	Tamaulipas, Los Colorados, Mexico	Ribas et al., 2007 (Appendix 1); (Sequence from Eberhard and Bermingham, 2004)
			Amazona oratrix oratrix (5)	Figure 1, Figure 5, Table S1	STRI/STRI-x-48*	Tamaulipas, Los Colorados, Mexico	Ribas et al., 2007 (Appendix 1); (Sequence from Eberhard and Bermingham, 2004)
			Amazona oratrix oratrix (6)	Figure 1-3, Figure 5, Table S1	STRI/STRI-x-54*	Veracruz, Tempoal, Mexico	Ribas et al., 2007 (Appendix 1); (Sequence from Eberhard and Bermingham, 2004)
			Amazona oratrix oratrix (7)	Figure 1, Figure 5, Table S1	STRI/STRI-x-55*	Veracruz, Tempoal, Mexico	Ribas et al., 2007 (Appendix 1); (Sequence from Eberhard and Bermingham, 2004)
			Amazona oratrix oratrix *	Figure 4-5, Table S2	AMCC/110749	unavaliable - species affiliation determined by T. Wright (Sample ID: TW 94)	Rusello and Amato, 2004 (Table 1)
			Amazona oratrix oratrix	Figure 6, Table 4	ITESM/DBYE (F1)	Ebano, Mexico	Ottens-Wainright et al., 2004 (Table 2)
			Amazona oratrix belizensis (1)	Figure 1, Figure 5, Table S1	STRI/STRI-x-37*	Belize Zoo, band 90185 (wild-caught birds!)	Ribas et al., 2007 (Appendix 1); (Sequence from Eberhard and Bermingham, 2004)
			Amazona oratrix belizensis (2)	Figure 1-3, Figure 5-6, Table S1, Table S4	STRI/STRI-x-38*	Belize Zoo, band 90144 (wild-caught birds!)	Ribas et al., 2007 (Appendix 1); (Sequence from Eberhard and Bermingham, 2004)
			Amazona oratrix belizensis (3)	Figure 1, Figure 5, Table S1	STRI/STRI-x-39*	Belize Zoo, band 90118 (wild-caught birds!)	Ribas et al., 2007 (Appendix 1); (Sequence from Eberhard and Bermingham, 2004)
			Amazona oratrix belizensis (4)	Figure 1-3, Figure 5, Table S1	STRI/STRI-x-41*	Belize Zoo, band 90197 (wild-caught birds!)	Ribas et al., 2007 (Appendix 1); (Sequence from Eberhard and Bermingham, 2004)
			Amazona oratrix belizensis *	Figure 4-5, Table S2	AMCC/110747	unavaliable - species affiliation determined by T. Wright (Sample ID: TW 132)	Rusello and Amato, 2004 (Table 1)
			Amazona oratrix homdurensis *	Figure 4-5, Table S2	AMCC/110748	unavaliable - species affiliation determined by H. Voren (Sample ID: HV 31)	Rusello and Amato, 2004 (Table 1)
			Amazona tresmariae (1)	Figure 1, Figure 5, Table S1	STRI/STRI-x-49*	Nayarit, Isla Maria Madre, Mexico	Ribas et al., 2007 (Appendix 1); (Sequence from Eberhard and Bermingham, 2004)
			Amazona tresmariae (2)	Figure 1-3, Figure 5, Table S1	STRI/STRI-x-50*	Nayarit, Isla Maria Madre, Mexico	Ribas et al., 2007 (Appendix 1); (Sequence from Eberhard and Bermingham, 2004)
			Amazona tresmariae (3)	Figure 1, Figure 5, Table S1	STRI/STRI-x-51*	Nayarit, Isla Maria Madre, Mexico	Ribas et al., 2007 (Appendix 1); (Sequence from Eberhard and Bermingham, 2004)
			Amazona tresmariae (4)	Figure 1-3, Figure 5, Table S1	STRI/STRI-x-52*	Nayarit, Isla Maria Madre, Mexico	Ribas et al., 2007 (Appendix 1); (Sequence from Eberhard and Bermingham, 2004)
			Amazona tresmariae (5)	Figure 1-3, Figure 5, Table S1	STRI/STRI-x-53*	Nayarit, Isla Maria Madre, Mexico	Ribas et al., 2007 (Appendix 1); (Sequence from Eberhard and Bermingham, 2004)
			Amazona tresmariae	Figure 6, Table 4	ITESM/OTR2	Islas Marias, Mexico	Ottens-Wainright et al., 2004 (Table 2)
			AMCC - Ambrose Monell Collection for Molecular and Microbial Research at the American Museum of Natural History
			ANSP - Academy of Natural Sciences of Philadelphia
			ITESM - E. Enkerlin Hoeflich collection
			LSU - Louisiana State University
			NMNH - National Museum of Natural History
			NMSU - Timothy Wright field collection
			STRI - Smithsonian Tropical Research Institute
			UGA - Department of Medical Microbiology and School of Veterinary Medicine, University of Georgia collection
			USP - Universidade de São Paulo
			Eberhard and Bermingham, 2004 - Eberhard JR, Bermingham E (2004) Phylogeny and biogeography of the Amazona ochrocephala (Aves: Psittacidae) complex. Auk 121:318–332.
			Ottens-Wainright et al., 2004 - Ottens-Wainright P, Kenneth MH, Eberhard JR, Burke RI, Wiley JW, Gnam RS, Aquilera XG (2004) Independent geographic origin of the genus Amazona in the West Indies. Journal of Caribbean Ornithology 17:23–49.
			Ribas et al., 2007 - Ribas CC, Tavares ES, Yoshihara C, Miyaki CY (2007) Phylogeny and biogeography of yellow-headed and blue-fronted parrots (Amazona ochrocephala and Amazona aestiva) with special reference to the South American taxa. Ibis 149:564-574.
			Rusello and Amato, 2004 - Russello MA, Amato G (2004) A molecular phylogeny of Amazona: implications for Neotropical parrot biogeography, taxonomy, and conservation. Mol. Phylogenet. Evol. 30:421–437.
			Schirtzinger et al., 2013 - Schirtzinger EE, Tavares ES, Gonzales LA, Eberhard JR, Miyaki CY, Sanchez JJ, Hernandez A, Müeller H, Graves GR, Fleischer RC, Wright TF (2012) Multiple independent origins of mitochondrial control region duplications in the order Psittaciformes. Mol Phylogenet Evol. Aug;64(2):342-56.
			Urantowka et al., 2013 - Urantowka AD, Hajduk K, Kosowska B (2013) Complete mitochondrial genome of endangered Yellow-shouldered Amazon (Amazona barbadensis): two control region copies in parrot species of the Amazona genus. Mitochondrial DNA 24 (4): 411-3.
			Wenner et al., 2012 - Wenner TJ, Russello MR, Wright TF (2012) Cryptic species in a Neotropical parrot: genetic variation within the Amazona farinosa species complex and its conservation implications. Conservation Genetics. 13:1427-1432
